# Supplementary material for: scMaSigPro: differential expression analysis along single-cell trajectories
Source: Bioinformatics. 2024 Jul 8;40(7):btae443. doi: 10.1093/bioinformatics/btae443 (PMC11269465; doi:10.1093/bioinformatics/btae443)
Supplement: btae443_Supplementary_Data [file btae443_supplementary_data.zip]

Archive with 3 entries (3 files):
- Additional_Table_1_All_Performance_Measures_Results.xlsx
- Additional_Table_2_Mechanistic_Analysis_Results.xlsx
- Supplementary_Material.pdf
