# Supplementary material for: scMaSigPro: differential expression analysis along single-cell trajectories
Source: Bioinformatics. 2024 Jul 8;40(7):btae443. doi: 10.1093/bioinformatics/btae443 (PMC11269465; doi:10.1093/bioinformatics/btae443)
Supplement: btae443_Supplementary_Data [file btae443_supplementary_data.zip › Additional_Table_1_All_Performance_Measures_Results.xlsx]

## Sheet: ZI
TP	FP	TN	FN	TPR	FPR	Accuracy	Precision	Recall	Specificity	F1_Score	RSQ	parameter	parameter.value
985	108	848	59	0.9435	0.113	0.9165	0.9012	0.9435	0.887	0.9219	0	ZI	60
985	108	848	59	0.9435	0.113	0.9165	0.9012	0.9435	0.887	0.9219	0.05	ZI	60
985	108	848	59	0.9435	0.113	0.9165	0.9012	0.9435	0.887	0.9219	0.1	ZI	60
985	108	848	59	0.9435	0.113	0.9165	0.9012	0.9435	0.887	0.9219	0.15	ZI	60
985	107	849	59	0.9435	0.1119	0.917	0.902	0.9435	0.8881	0.9223	0.2	ZI	60
985	106	850	59	0.9435	0.1109	0.9175	0.9028	0.9435	0.8891	0.9227	0.25	ZI	60
984	104	852	60	0.9425	0.1088	0.918	0.9044	0.9425	0.8912	0.9231	0.3	ZI	60
982	96	860	62	0.9406	0.1004	0.921	0.9109	0.9406	0.8996	0.9255	0.35	ZI	60
973	91	865	71	0.932	0.0952	0.919	0.9145	0.932	0.9048	0.9231	0.4	ZI	60
961	70	886	83	0.9205	0.0732	0.9235	0.9321	0.9205	0.9268	0.9263	0.45	ZI	60
938	49	907	106	0.8985	0.0513	0.9225	0.9504	0.8985	0.9487	0.9237	0.5	ZI	60
922	36	920	122	0.8831	0.0377	0.921	0.9624	0.8831	0.9623	0.9211	0.55	ZI	60
897	29	927	147	0.8592	0.0303	0.912	0.9687	0.8592	0.9697	0.9107	0.6	ZI	60
854	23	933	190	0.818	0.0241	0.8935	0.9738	0.818	0.9759	0.8891	0.65	ZI	60
811	17	939	233	0.7768	0.0178	0.875	0.9795	0.7768	0.9822	0.8665	0.7	ZI	60
743	13	943	301	0.7117	0.0136	0.843	0.9828	0.7117	0.9864	0.8256	0.75	ZI	60
663	11	945	381	0.6351	0.0115	0.804	0.9837	0.6351	0.9885	0.7718	0.8	ZI	60
550	8	948	494	0.5268	0.0084	0.749	0.9857	0.5268	0.9916	0.6866	0.85	ZI	60
416	4	952	628	0.3985	0.0042	0.684	0.9905	0.3985	0.9958	0.5683	0.9	ZI	60
198	0	956	846	0.1897	0	0.577	1	0.1897	1	0.3188	0.95	ZI	60
964	90	866	80	0.9234	0.0941	0.915	0.9146	0.9234	0.9059	0.919	0	ZI	70
964	90	866	80	0.9234	0.0941	0.915	0.9146	0.9234	0.9059	0.919	0.05	ZI	70
964	90	866	80	0.9234	0.0941	0.915	0.9146	0.9234	0.9059	0.919	0.1	ZI	70
964	90	866	80	0.9234	0.0941	0.915	0.9146	0.9234	0.9059	0.919	0.15	ZI	70
964	88	868	80	0.9234	0.0921	0.916	0.9163	0.9234	0.9079	0.9198	0.2	ZI	70
964	85	871	80	0.9234	0.0889	0.9175	0.919	0.9234	0.9111	0.9212	0.25	ZI	70
963	82	874	81	0.9224	0.0858	0.9185	0.9215	0.9224	0.9142	0.922	0.3	ZI	70
957	77	879	87	0.9167	0.0805	0.918	0.9255	0.9167	0.9195	0.9211	0.35	ZI	70
947	68	888	97	0.9071	0.0711	0.9175	0.933	0.9071	0.9289	0.9199	0.4	ZI	70
930	58	898	114	0.8908	0.0607	0.914	0.9413	0.8908	0.9393	0.9154	0.45	ZI	70
902	46	910	142	0.864	0.0481	0.906	0.9515	0.864	0.9519	0.9056	0.5	ZI	70
873	33	923	171	0.8362	0.0345	0.898	0.9636	0.8362	0.9655	0.8954	0.55	ZI	70
826	24	932	218	0.7912	0.0251	0.879	0.9718	0.7912	0.9749	0.8722	0.6	ZI	70
764	15	941	280	0.7318	0.0157	0.8525	0.9807	0.7318	0.9843	0.8382	0.65	ZI	70
707	8	948	337	0.6772	0.0084	0.8275	0.9888	0.6772	0.9916	0.8039	0.7	ZI	70
621	7	949	423	0.5948	0.0073	0.785	0.9889	0.5948	0.9927	0.7428	0.75	ZI	70
497	4	952	547	0.4761	0.0042	0.7245	0.992	0.4761	0.9958	0.6434	0.8	ZI	70
367	1	955	677	0.3515	0.001	0.661	0.9973	0.3515	0.999	0.5198	0.85	ZI	70
234	1	955	810	0.2241	0.001	0.5945	0.9957	0.2241	0.999	0.3659	0.9	ZI	70
68	0	956	976	0.0651	0	0.512	1	0.0651	1	0.1223	0.95	ZI	70
722	74	882	322	0.6916	0.0774	0.802	0.907	0.6916	0.9226	0.7848	0	ZI	80
722	74	882	322	0.6916	0.0774	0.802	0.907	0.6916	0.9226	0.7848	0.05	ZI	80
722	74	882	322	0.6916	0.0774	0.802	0.907	0.6916	0.9226	0.7848	0.1	ZI	80
722	74	882	322	0.6916	0.0774	0.802	0.907	0.6916	0.9226	0.7848	0.15	ZI	80
720	72	884	324	0.6897	0.0753	0.802	0.9091	0.6897	0.9247	0.7843	0.2	ZI	80
720	69	887	324	0.6897	0.0722	0.8035	0.9125	0.6897	0.9278	0.7856	0.25	ZI	80
716	65	891	328	0.6858	0.068	0.8035	0.9168	0.6858	0.932	0.7847	0.3	ZI	80
695	61	895	349	0.6657	0.0638	0.795	0.9193	0.6657	0.9362	0.7722	0.35	ZI	80
665	54	902	379	0.637	0.0565	0.7835	0.9249	0.637	0.9435	0.7544	0.4	ZI	80
626	44	912	418	0.5996	0.046	0.769	0.9343	0.5996	0.954	0.7305	0.45	ZI	80
563	28	928	481	0.5393	0.0293	0.7455	0.9526	0.5393	0.9707	0.6887	0.5	ZI	80
473	15	941	571	0.4531	0.0157	0.707	0.9693	0.4531	0.9843	0.6175	0.55	ZI	80
389	10	946	655	0.3726	0.0105	0.6675	0.9749	0.3726	0.9895	0.5392	0.6	ZI	80
295	6	950	749	0.2826	0.0063	0.6225	0.9801	0.2826	0.9937	0.4387	0.65	ZI	80
217	3	953	827	0.2079	0.0031	0.585	0.9864	0.2079	0.9969	0.3434	0.7	ZI	80
142	0	956	902	0.136	0	0.549	1	0.136	1	0.2395	0.75	ZI	80
74	0	956	970	0.0709	0	0.515	1	0.0709	1	0.1324	0.8	ZI	80
39	0	956	1005	0.0374	0	0.4975	1	0.0374	1	0.072	0.85	ZI	80
8	0	956	1036	0.0077	0	0.482	1	0.0077	1	0.0152	0.9	ZI	80
1	0	956	1043	0.001	0	0.4785	1	0.001	1	0.0019	0.95	ZI	80
299	57	899	745	0.2864	0.0596	0.599	0.8399	0.2864	0.9404	0.4271	0	ZI	90
299	57	899	745	0.2864	0.0596	0.599	0.8399	0.2864	0.9404	0.4271	0.05	ZI	90
299	57	899	745	0.2864	0.0596	0.599	0.8399	0.2864	0.9404	0.4271	0.1	ZI	90
299	57	899	745	0.2864	0.0596	0.599	0.8399	0.2864	0.9404	0.4271	0.15	ZI	90
298	57	899	746	0.2854	0.0596	0.5985	0.8394	0.2854	0.9404	0.426	0.2	ZI	90
291	57	899	753	0.2787	0.0596	0.595	0.8362	0.2787	0.9404	0.4181	0.25	ZI	90
283	55	901	761	0.2711	0.0575	0.592	0.8373	0.2711	0.9425	0.4096	0.3	ZI	90
273	53	903	771	0.2615	0.0554	0.588	0.8374	0.2615	0.9446	0.3985	0.35	ZI	90
257	49	907	787	0.2462	0.0513	0.582	0.8399	0.2462	0.9487	0.3807	0.4	ZI	90
225	45	911	819	0.2155	0.0471	0.568	0.8333	0.2155	0.9529	0.3425	0.45	ZI	90
186	41	915	858	0.1782	0.0429	0.5505	0.8194	0.1782	0.9571	0.2927	0.5	ZI	90
147	28	928	897	0.1408	0.0293	0.5375	0.84	0.1408	0.9707	0.2412	0.55	ZI	90
105	20	936	939	0.1006	0.0209	0.5205	0.84	0.1006	0.9791	0.1796	0.6	ZI	90
73	17	939	971	0.0699	0.0178	0.506	0.8111	0.0699	0.9822	0.1287	0.65	ZI	90
47	7	949	997	0.045	0.0073	0.498	0.8704	0.045	0.9927	0.0856	0.7	ZI	90
21	5	951	1023	0.0201	0.0052	0.486	0.8077	0.0201	0.9948	0.0393	0.75	ZI	90
10	1	955	1034	0.0096	0.001	0.4825	0.9091	0.0096	0.999	0.019	0.8	ZI	90
5	1	955	1039	0.0048	0.001	0.48	0.8333	0.0048	0.999	0.0095	0.85	ZI	90
1	1	955	1043	0.001	0.001	0.478	0.5	0.001	0.999	0.0019	0.9	ZI	90
0	0	956	1044	0	0	0.478	0	0	1	0	0.95	ZI	90

## Sheet: Skew
TP	FP	TN	FN	TPR	FPR	Accuracy	Precision	Recall	Specificity	F1_Score	RSQ	parameter	parameter.value
1000	420	536	44	0.9579	0.4393	0.768	0.7042	0.9579	0.5607	0.8117	0	Skew	0.1
1000	420	536	44	0.9579	0.4393	0.768	0.7042	0.9579	0.5607	0.8117	0.05	Skew	0.1
1000	420	536	44	0.9579	0.4393	0.768	0.7042	0.9579	0.5607	0.8117	0.1	Skew	0.1
1000	420	536	44	0.9579	0.4393	0.768	0.7042	0.9579	0.5607	0.8117	0.15	Skew	0.1
1000	415	541	44	0.9579	0.4341	0.7705	0.7067	0.9579	0.5659	0.8133	0.2	Skew	0.1
997	401	555	47	0.955	0.4195	0.776	0.7132	0.955	0.5805	0.8165	0.25	Skew	0.1
993	369	587	51	0.9511	0.386	0.79	0.7291	0.9511	0.614	0.8254	0.3	Skew	0.1
980	294	662	64	0.9387	0.3075	0.821	0.7692	0.9387	0.6925	0.8456	0.35	Skew	0.1
962	224	732	82	0.9215	0.2343	0.847	0.8111	0.9215	0.7657	0.8628	0.4	Skew	0.1
948	157	799	96	0.908	0.1642	0.8735	0.8579	0.908	0.8358	0.8823	0.45	Skew	0.1
923	92	864	121	0.8841	0.0962	0.8935	0.9094	0.8841	0.9038	0.8966	0.5	Skew	0.1
898	62	894	146	0.8602	0.0649	0.896	0.9354	0.8602	0.9351	0.8962	0.55	Skew	0.1
861	33	923	183	0.8247	0.0345	0.892	0.9631	0.8247	0.9655	0.8885	0.6	Skew	0.1
812	12	944	232	0.7778	0.0126	0.878	0.9854	0.7778	0.9874	0.8694	0.65	Skew	0.1
752	9	947	292	0.7203	0.0094	0.8495	0.9882	0.7203	0.9906	0.8332	0.7	Skew	0.1
664	4	952	380	0.636	0.0042	0.808	0.994	0.636	0.9958	0.7757	0.75	Skew	0.1
553	2	954	491	0.5297	0.0021	0.7535	0.9964	0.5297	0.9979	0.6917	0.8	Skew	0.1
419	0	956	625	0.4013	0	0.6875	1	0.4013	1	0.5728	0.85	Skew	0.1
285	0	956	759	0.273	0	0.6205	1	0.273	1	0.4289	0.9	Skew	0.1
104	0	956	940	0.0996	0	0.53	1	0.0996	1	0.1812	0.95	Skew	0.1
1022	793	163	22	0.9789	0.8295	0.5925	0.5631	0.9789	0.1705	0.7149	0	Skew	0.9
1022	793	163	22	0.9789	0.8295	0.5925	0.5631	0.9789	0.1705	0.7149	0.05	Skew	0.9
1022	793	163	22	0.9789	0.8295	0.5925	0.5631	0.9789	0.1705	0.7149	0.1	Skew	0.9
1022	793	163	22	0.9789	0.8295	0.5925	0.5631	0.9789	0.1705	0.7149	0.15	Skew	0.9
1022	789	167	22	0.9789	0.8253	0.5945	0.5643	0.9789	0.1747	0.7159	0.2	Skew	0.9
1020	782	174	24	0.977	0.818	0.597	0.566	0.977	0.182	0.7168	0.25	Skew	0.9
1016	756	200	28	0.9732	0.7908	0.608	0.5734	0.9732	0.2092	0.7216	0.3	Skew	0.9
1002	677	279	42	0.9598	0.7082	0.6405	0.5968	0.9598	0.2918	0.736	0.35	Skew	0.9
986	584	372	58	0.9444	0.6109	0.679	0.628	0.9444	0.3891	0.7544	0.4	Skew	0.9
965	488	468	79	0.9243	0.5105	0.7165	0.6641	0.9243	0.4895	0.7729	0.45	Skew	0.9
926	369	587	118	0.887	0.386	0.7565	0.7151	0.887	0.614	0.7918	0.5	Skew	0.9
894	262	694	150	0.8563	0.2741	0.794	0.7734	0.8563	0.7259	0.8127	0.55	Skew	0.9
848	181	775	196	0.8123	0.1893	0.8115	0.8241	0.8123	0.8107	0.8181	0.6	Skew	0.9
786	117	839	258	0.7529	0.1224	0.8125	0.8704	0.7529	0.8776	0.8074	0.65	Skew	0.9
725	75	881	319	0.6944	0.0785	0.803	0.9062	0.6944	0.9215	0.7863	0.7	Skew	0.9
646	34	922	398	0.6188	0.0356	0.784	0.95	0.6188	0.9644	0.7494	0.75	Skew	0.9
551	10	946	493	0.5278	0.0105	0.7485	0.9822	0.5278	0.9895	0.6866	0.8	Skew	0.9
417	5	951	627	0.3994	0.0052	0.684	0.9882	0.3994	0.9948	0.5689	0.85	Skew	0.9
287	0	956	757	0.2749	0	0.6215	1	0.2749	1	0.4313	0.9	Skew	0.9
107	0	956	937	0.1025	0	0.5315	1	0.1025	1	0.1859	0.95	Skew	0.9
1024	681	275	20	0.9808	0.7123	0.6495	0.6006	0.9808	0.2877	0.745	0	Skew	0
1024	681	275	20	0.9808	0.7123	0.6495	0.6006	0.9808	0.2877	0.745	0.05	Skew	0
1024	681	275	20	0.9808	0.7123	0.6495	0.6006	0.9808	0.2877	0.745	0.1	Skew	0
1023	681	275	21	0.9799	0.7123	0.649	0.6004	0.9799	0.2877	0.7445	0.15	Skew	0
1023	680	276	21	0.9799	0.7113	0.6495	0.6007	0.9799	0.2887	0.7448	0.2	Skew	0
1021	670	286	23	0.978	0.7008	0.6535	0.6038	0.978	0.2992	0.7466	0.25	Skew	0
1017	634	322	27	0.9741	0.6632	0.6695	0.616	0.9741	0.3368	0.7547	0.3	Skew	0
1011	568	388	33	0.9684	0.5941	0.6995	0.6403	0.9684	0.4059	0.7709	0.35	Skew	0
1000	456	500	44	0.9579	0.477	0.75	0.6868	0.9579	0.523	0.8	0.4	Skew	0
979	351	605	65	0.9377	0.3672	0.792	0.7361	0.9377	0.6328	0.8248	0.45	Skew	0
952	247	709	92	0.9119	0.2584	0.8305	0.794	0.9119	0.7416	0.8489	0.5	Skew	0
912	165	791	132	0.8736	0.1726	0.8515	0.8468	0.8736	0.8274	0.86	0.55	Skew	0
876	105	851	168	0.8391	0.1098	0.8635	0.893	0.8391	0.8902	0.8652	0.6	Skew	0
819	53	903	225	0.7845	0.0554	0.861	0.9392	0.7845	0.9446	0.8549	0.65	Skew	0
740	22	934	304	0.7088	0.023	0.837	0.9711	0.7088	0.977	0.8195	0.7	Skew	0
645	10	946	399	0.6178	0.0105	0.7955	0.9847	0.6178	0.9895	0.7593	0.75	Skew	0
503	5	951	541	0.4818	0.0052	0.727	0.9902	0.4818	0.9948	0.6482	0.8	Skew	0
373	1	955	671	0.3573	0.001	0.664	0.9973	0.3573	0.999	0.5261	0.85	Skew	0
206	0	956	838	0.1973	0	0.581	1	0.1973	1	0.3296	0.9	Skew	0
67	0	956	977	0.0642	0	0.5115	1	0.0642	1	0.1206	0.95	Skew	0
1025	908	48	19	0.9818	0.9498	0.5365	0.5303	0.9818	0.0502	0.6886	0	Skew	1
1025	908	48	19	0.9818	0.9498	0.5365	0.5303	0.9818	0.0502	0.6886	0.05	Skew	1
1025	908	48	19	0.9818	0.9498	0.5365	0.5303	0.9818	0.0502	0.6886	0.1	Skew	1
1025	908	48	19	0.9818	0.9498	0.5365	0.5303	0.9818	0.0502	0.6886	0.15	Skew	1
1025	907	49	19	0.9818	0.9487	0.537	0.5305	0.9818	0.0513	0.6888	0.2	Skew	1
1022	904	52	22	0.9789	0.9456	0.537	0.5306	0.9789	0.0544	0.6882	0.25	Skew	1
1019	899	57	25	0.9761	0.9404	0.538	0.5313	0.9761	0.0596	0.688	0.3	Skew	1
1014	879	77	30	0.9713	0.9195	0.5455	0.5357	0.9713	0.0805	0.6905	0.35	Skew	1
997	830	126	47	0.955	0.8682	0.5615	0.5457	0.955	0.1318	0.6945	0.4	Skew	1
976	752	204	68	0.9349	0.7866	0.59	0.5648	0.9349	0.2134	0.7042	0.45	Skew	1
960	646	310	84	0.9195	0.6757	0.635	0.5978	0.9195	0.3243	0.7245	0.5	Skew	1
930	516	440	114	0.8908	0.5397	0.685	0.6432	0.8908	0.4603	0.747	0.55	Skew	1
885	392	564	159	0.8477	0.41	0.7245	0.693	0.8477	0.59	0.7626	0.6	Skew	1
817	272	684	227	0.7826	0.2845	0.7505	0.7502	0.7826	0.7155	0.7661	0.65	Skew	1
728	171	785	316	0.6973	0.1789	0.7565	0.8098	0.6973	0.8211	0.7494	0.7	Skew	1
631	90	866	413	0.6044	0.0941	0.7485	0.8752	0.6044	0.9059	0.715	0.75	Skew	1
525	33	923	519	0.5029	0.0345	0.724	0.9409	0.5029	0.9655	0.6554	0.8	Skew	1
401	8	948	643	0.3841	0.0084	0.6745	0.9804	0.3841	0.9916	0.552	0.85	Skew	1
255	2	954	789	0.2443	0.0021	0.6045	0.9922	0.2443	0.9979	0.392	0.9	Skew	1
58	0	956	986	0.0556	0	0.507	1	0.0556	1	0.1053	0.95	Skew	1

## Sheet: SkewSplit
TP	FP	TN	FN	TPR	FPR	Accuracy	Precision	Recall	Specificity	F1_Score	RSQ	parameter	parameter.value
989	67	889	55	0.9473	0.0701	0.939	0.9366	0.9473	0.9299	0.9419	0	SkewSplit	0.1
989	67	889	55	0.9473	0.0701	0.939	0.9366	0.9473	0.9299	0.9419	0.05	SkewSplit	0.1
989	61	895	55	0.9473	0.0638	0.942	0.9419	0.9473	0.9362	0.9446	0.1	SkewSplit	0.1
983	52	904	61	0.9416	0.0544	0.9435	0.9498	0.9416	0.9456	0.9456	0.15	SkewSplit	0.1
958	32	924	86	0.9176	0.0335	0.941	0.9677	0.9176	0.9665	0.942	0.2	SkewSplit	0.1
924	13	943	120	0.8851	0.0136	0.9335	0.9861	0.8851	0.9864	0.9329	0.25	SkewSplit	0.1
886	7	949	158	0.8487	0.0073	0.9175	0.9922	0.8487	0.9927	0.9148	0.3	SkewSplit	0.1
840	6	950	204	0.8046	0.0063	0.895	0.9929	0.8046	0.9937	0.8889	0.35	SkewSplit	0.1
811	4	952	233	0.7768	0.0042	0.8815	0.9951	0.7768	0.9958	0.8725	0.4	SkewSplit	0.1
750	3	953	294	0.7184	0.0031	0.8515	0.996	0.7184	0.9969	0.8347	0.45	SkewSplit	0.1
700	3	953	344	0.6705	0.0031	0.8265	0.9957	0.6705	0.9969	0.8014	0.5	SkewSplit	0.1
627	3	953	417	0.6006	0.0031	0.79	0.9952	0.6006	0.9969	0.7491	0.55	SkewSplit	0.1
550	2	954	494	0.5268	0.0021	0.752	0.9964	0.5268	0.9979	0.6892	0.6	SkewSplit	0.1
482	0	956	562	0.4617	0	0.719	1	0.4617	1	0.6317	0.65	SkewSplit	0.1
409	0	956	635	0.3918	0	0.6825	1	0.3918	1	0.563	0.7	SkewSplit	0.1
339	0	956	705	0.3247	0	0.6475	1	0.3247	1	0.4902	0.75	SkewSplit	0.1
252	0	956	792	0.2414	0	0.604	1	0.2414	1	0.3889	0.8	SkewSplit	0.1
176	0	956	868	0.1686	0	0.566	1	0.1686	1	0.2885	0.85	SkewSplit	0.1
92	0	956	952	0.0881	0	0.524	1	0.0881	1	0.162	0.9	SkewSplit	0.1
19	0	956	1025	0.0182	0	0.4875	1	0.0182	1	0.0357	0.95	SkewSplit	0.1
930	75	881	114	0.8908	0.0785	0.9055	0.9254	0.8908	0.9215	0.9078	0	SkewSplit	0.9
930	75	881	114	0.8908	0.0785	0.9055	0.9254	0.8908	0.9215	0.9078	0.05	SkewSplit	0.9
930	72	884	114	0.8908	0.0753	0.907	0.9281	0.8908	0.9247	0.9091	0.1	SkewSplit	0.9
905	60	896	139	0.8669	0.0628	0.9005	0.9378	0.8669	0.9372	0.9009	0.15	SkewSplit	0.9
860	29	927	184	0.8238	0.0303	0.8935	0.9674	0.8238	0.9697	0.8898	0.2	SkewSplit	0.9
789	17	939	255	0.7557	0.0178	0.864	0.9789	0.7557	0.9822	0.853	0.25	SkewSplit	0.9
717	14	942	327	0.6868	0.0146	0.8295	0.9808	0.6868	0.9854	0.8079	0.3	SkewSplit	0.9
630	9	947	414	0.6034	0.0094	0.7885	0.9859	0.6034	0.9906	0.7487	0.35	SkewSplit	0.9
566	7	949	478	0.5421	0.0073	0.7575	0.9878	0.5421	0.9927	0.7001	0.4	SkewSplit	0.9
476	5	951	568	0.4559	0.0052	0.7135	0.9896	0.4559	0.9948	0.6243	0.45	SkewSplit	0.9
414	3	953	630	0.3966	0.0031	0.6835	0.9928	0.3966	0.9969	0.5667	0.5	SkewSplit	0.9
351	2	954	693	0.3362	0.0021	0.6525	0.9943	0.3362	0.9979	0.5025	0.55	SkewSplit	0.9
296	2	954	748	0.2835	0.0021	0.625	0.9933	0.2835	0.9979	0.4411	0.6	SkewSplit	0.9
238	1	955	806	0.228	0.001	0.5965	0.9958	0.228	0.999	0.371	0.65	SkewSplit	0.9
181	0	956	863	0.1734	0	0.5685	1	0.1734	1	0.2955	0.7	SkewSplit	0.9
131	0	956	913	0.1255	0	0.5435	1	0.1255	1	0.223	0.75	SkewSplit	0.9
78	0	956	966	0.0747	0	0.517	1	0.0747	1	0.139	0.8	SkewSplit	0.9
41	0	956	1003	0.0393	0	0.4985	1	0.0393	1	0.0756	0.85	SkewSplit	0.9
16	0	956	1028	0.0153	0	0.486	1	0.0153	1	0.0302	0.9	SkewSplit	0.9
4	0	956	1040	0.0038	0	0.48	1	0.0038	1	0.0076	0.95	SkewSplit	0.9
992	61	895	52	0.9502	0.0638	0.9435	0.9421	0.9502	0.9362	0.9461	0	SkewSplit	0
992	61	895	52	0.9502	0.0638	0.9435	0.9421	0.9502	0.9362	0.9461	0.05	SkewSplit	0
990	61	895	54	0.9483	0.0638	0.9425	0.942	0.9483	0.9362	0.9451	0.1	SkewSplit	0
980	54	902	64	0.9387	0.0565	0.941	0.9478	0.9387	0.9435	0.9432	0.15	SkewSplit	0
954	29	927	90	0.9138	0.0303	0.9405	0.9705	0.9138	0.9697	0.9413	0.2	SkewSplit	0
933	20	936	111	0.8937	0.0209	0.9345	0.979	0.8937	0.9791	0.9344	0.25	SkewSplit	0
897	10	946	147	0.8592	0.0105	0.9215	0.989	0.8592	0.9895	0.9195	0.3	SkewSplit	0
860	7	949	184	0.8238	0.0073	0.9045	0.9919	0.8238	0.9927	0.9001	0.35	SkewSplit	0
813	5	951	231	0.7787	0.0052	0.882	0.9939	0.7787	0.9948	0.8733	0.4	SkewSplit	0
767	4	952	277	0.7347	0.0042	0.8595	0.9948	0.7347	0.9958	0.8452	0.45	SkewSplit	0
709	3	953	335	0.6791	0.0031	0.831	0.9958	0.6791	0.9969	0.8075	0.5	SkewSplit	0
654	2	954	390	0.6264	0.0021	0.804	0.997	0.6264	0.9979	0.7694	0.55	SkewSplit	0
579	2	954	465	0.5546	0.0021	0.7665	0.9966	0.5546	0.9979	0.7126	0.6	SkewSplit	0
485	1	955	559	0.4646	0.001	0.72	0.9979	0.4646	0.999	0.634	0.65	SkewSplit	0
424	1	955	620	0.4061	0.001	0.6895	0.9976	0.4061	0.999	0.5773	0.7	SkewSplit	0
354	0	956	690	0.3391	0	0.655	1	0.3391	1	0.5064	0.75	SkewSplit	0
273	0	956	771	0.2615	0	0.6145	1	0.2615	1	0.4146	0.8	SkewSplit	0
187	0	956	857	0.1791	0	0.5715	1	0.1791	1	0.3038	0.85	SkewSplit	0
96	0	956	948	0.092	0	0.526	1	0.092	1	0.1684	0.9	SkewSplit	0
18	0	956	1026	0.0172	0	0.487	1	0.0172	1	0.0339	0.95	SkewSplit	0
909	73	883	135	0.8707	0.0764	0.896	0.9257	0.8707	0.9236	0.8973	0	SkewSplit	1
909	73	883	135	0.8707	0.0764	0.896	0.9257	0.8707	0.9236	0.8973	0.05	SkewSplit	1
908	69	887	136	0.8697	0.0722	0.8975	0.9294	0.8697	0.9278	0.8986	0.1	SkewSplit	1
889	57	899	155	0.8515	0.0596	0.894	0.9397	0.8515	0.9404	0.8935	0.15	SkewSplit	1
830	34	922	214	0.795	0.0356	0.876	0.9606	0.795	0.9644	0.87	0.2	SkewSplit	1
736	19	937	308	0.705	0.0199	0.8365	0.9748	0.705	0.9801	0.8182	0.25	SkewSplit	1
658	12	944	386	0.6303	0.0126	0.801	0.9821	0.6303	0.9874	0.7678	0.3	SkewSplit	1
588	12	944	456	0.5632	0.0126	0.766	0.98	0.5632	0.9874	0.7153	0.35	SkewSplit	1
518	7	949	526	0.4962	0.0073	0.7335	0.9867	0.4962	0.9927	0.6603	0.4	SkewSplit	1
457	6	950	587	0.4377	0.0063	0.7035	0.987	0.4377	0.9937	0.6065	0.45	SkewSplit	1
392	5	951	652	0.3755	0.0052	0.6715	0.9874	0.3755	0.9948	0.5441	0.5	SkewSplit	1
343	3	953	701	0.3285	0.0031	0.648	0.9913	0.3285	0.9969	0.4935	0.55	SkewSplit	1
287	3	953	757	0.2749	0.0031	0.62	0.9897	0.2749	0.9969	0.4303	0.6	SkewSplit	1
227	1	955	817	0.2174	0.001	0.591	0.9956	0.2174	0.999	0.3569	0.65	SkewSplit	1
166	0	956	878	0.159	0	0.561	1	0.159	1	0.2744	0.7	SkewSplit	1
112	0	956	932	0.1073	0	0.534	1	0.1073	1	0.1938	0.75	SkewSplit	1
70	0	956	974	0.067	0	0.513	1	0.067	1	0.1257	0.8	SkewSplit	1
37	0	956	1007	0.0354	0	0.4965	1	0.0354	1	0.0685	0.85	SkewSplit	1
17	0	956	1027	0.0163	0	0.4865	1	0.0163	1	0.032	0.9	SkewSplit	1
2	0	956	1042	0.0019	0	0.479	1	0.0019	1	0.0038	0.95	SkewSplit	1

## Sheet: Length
TP	FP	TN	FN	TPR	FPR	Accuracy	Precision	Recall	Specificity	F1_Score	RSQ	parameter	parameter.value
904	340	616	140	0.8659	0.3556	0.76	0.7267	0.8659	0.6444	0.7902	0	len	100.29
904	340	616	140	0.8659	0.3556	0.76	0.7267	0.8659	0.6444	0.7902	0.05	len	100.29
904	340	616	140	0.8659	0.3556	0.76	0.7267	0.8659	0.6444	0.7902	0.1	len	100.29
904	340	616	140	0.8659	0.3556	0.76	0.7267	0.8659	0.6444	0.7902	0.15	len	100.29
904	340	616	140	0.8659	0.3556	0.76	0.7267	0.8659	0.6444	0.7902	0.2	len	100.29
900	339	617	144	0.8621	0.3546	0.7585	0.7264	0.8621	0.6454	0.7884	0.25	len	100.29
896	335	621	148	0.8582	0.3504	0.7585	0.7279	0.8582	0.6496	0.7877	0.3	len	100.29
891	327	629	153	0.8534	0.3421	0.76	0.7315	0.8534	0.6579	0.7878	0.35	len	100.29
880	314	642	164	0.8429	0.3285	0.761	0.737	0.8429	0.6715	0.7864	0.4	len	100.29
851	284	672	193	0.8151	0.2971	0.7615	0.7498	0.8151	0.7029	0.7811	0.45	len	100.29
817	249	707	227	0.7826	0.2605	0.762	0.7664	0.7826	0.7395	0.7744	0.5	len	100.29
775	197	759	269	0.7423	0.2061	0.767	0.7973	0.7423	0.7939	0.7688	0.55	len	100.29
718	153	803	326	0.6877	0.16	0.7605	0.8243	0.6877	0.84	0.7499	0.6	len	100.29
664	117	839	380	0.636	0.1224	0.7515	0.8502	0.636	0.8776	0.7277	0.65	len	100.29
604	77	879	440	0.5785	0.0805	0.7415	0.8869	0.5785	0.9195	0.7003	0.7	len	100.29
531	40	916	513	0.5086	0.0418	0.7235	0.9299	0.5086	0.9582	0.6576	0.75	len	100.29
426	27	929	618	0.408	0.0282	0.6775	0.9404	0.408	0.9718	0.5691	0.8	len	100.29
332	13	943	712	0.318	0.0136	0.6375	0.9623	0.318	0.9864	0.478	0.85	len	100.29
213	3	953	831	0.204	0.0031	0.583	0.9861	0.204	0.9969	0.3381	0.9	len	100.29
84	0	956	960	0.0805	0	0.52	1	0.0805	1	0.1489	0.95	len	100.29
979	131	825	65	0.9377	0.137	0.902	0.882	0.9377	0.863	0.909	0	len	1000.2
979	131	825	65	0.9377	0.137	0.902	0.882	0.9377	0.863	0.909	0.05	len	1000.2
979	131	825	65	0.9377	0.137	0.902	0.882	0.9377	0.863	0.909	0.1	len	1000.2
979	131	825	65	0.9377	0.137	0.902	0.882	0.9377	0.863	0.909	0.15	len	1000.2
979	131	825	65	0.9377	0.137	0.902	0.882	0.9377	0.863	0.909	0.2	len	1000.2
978	130	826	66	0.9368	0.136	0.902	0.8827	0.9368	0.864	0.9089	0.25	len	1000.2
977	128	828	67	0.9358	0.1339	0.9025	0.8842	0.9358	0.8661	0.9093	0.3	len	1000.2
975	121	835	69	0.9339	0.1266	0.905	0.8896	0.9339	0.8734	0.9112	0.35	len	1000.2
968	113	843	76	0.9272	0.1182	0.9055	0.8955	0.9272	0.8818	0.9111	0.4	len	1000.2
961	102	854	83	0.9205	0.1067	0.9075	0.904	0.9205	0.8933	0.9122	0.45	len	1000.2
945	87	869	99	0.9052	0.091	0.907	0.9157	0.9052	0.909	0.9104	0.5	len	1000.2
914	66	890	130	0.8755	0.069	0.902	0.9327	0.8755	0.931	0.9032	0.55	len	1000.2
879	46	910	165	0.842	0.0481	0.8945	0.9503	0.842	0.9519	0.8928	0.6	len	1000.2
845	35	921	199	0.8094	0.0366	0.883	0.9602	0.8094	0.9634	0.8784	0.65	len	1000.2
792	19	937	252	0.7586	0.0199	0.8645	0.9766	0.7586	0.9801	0.8539	0.7	len	1000.2
729	13	943	315	0.6983	0.0136	0.836	0.9825	0.6983	0.9864	0.8163	0.75	len	1000.2
647	9	947	397	0.6197	0.0094	0.797	0.9863	0.6197	0.9906	0.7612	0.8	len	1000.2
555	6	950	489	0.5316	0.0063	0.7525	0.9893	0.5316	0.9937	0.6916	0.85	len	1000.2
387	4	952	657	0.3707	0.0042	0.6695	0.9898	0.3707	0.9958	0.5394	0.9	len	1000.2
207	0	956	837	0.1983	0	0.5815	1	0.1983	1	0.3309	0.95	len	1000.2
985	108	848	59	0.9435	0.113	0.9165	0.9012	0.9435	0.887	0.9219	0	len	1500.15
985	108	848	59	0.9435	0.113	0.9165	0.9012	0.9435	0.887	0.9219	0.05	len	1500.15
985	108	848	59	0.9435	0.113	0.9165	0.9012	0.9435	0.887	0.9219	0.1	len	1500.15
985	108	848	59	0.9435	0.113	0.9165	0.9012	0.9435	0.887	0.9219	0.15	len	1500.15
985	107	849	59	0.9435	0.1119	0.917	0.902	0.9435	0.8881	0.9223	0.2	len	1500.15
985	106	850	59	0.9435	0.1109	0.9175	0.9028	0.9435	0.8891	0.9227	0.25	len	1500.15
984	104	852	60	0.9425	0.1088	0.918	0.9044	0.9425	0.8912	0.9231	0.3	len	1500.15
982	96	860	62	0.9406	0.1004	0.921	0.9109	0.9406	0.8996	0.9255	0.35	len	1500.15
973	91	865	71	0.932	0.0952	0.919	0.9145	0.932	0.9048	0.9231	0.4	len	1500.15
961	70	886	83	0.9205	0.0732	0.9235	0.9321	0.9205	0.9268	0.9263	0.45	len	1500.15
938	49	907	106	0.8985	0.0513	0.9225	0.9504	0.8985	0.9487	0.9237	0.5	len	1500.15
922	36	920	122	0.8831	0.0377	0.921	0.9624	0.8831	0.9623	0.9211	0.55	len	1500.15
897	29	927	147	0.8592	0.0303	0.912	0.9687	0.8592	0.9697	0.9107	0.6	len	1500.15
854	23	933	190	0.818	0.0241	0.8935	0.9738	0.818	0.9759	0.8891	0.65	len	1500.15
811	17	939	233	0.7768	0.0178	0.875	0.9795	0.7768	0.9822	0.8665	0.7	len	1500.15
743	13	943	301	0.7117	0.0136	0.843	0.9828	0.7117	0.9864	0.8256	0.75	len	1500.15
663	11	945	381	0.6351	0.0115	0.804	0.9837	0.6351	0.9885	0.7718	0.8	len	1500.15
550	8	948	494	0.5268	0.0084	0.749	0.9857	0.5268	0.9916	0.6866	0.85	len	1500.15
416	4	952	628	0.3985	0.0042	0.684	0.9905	0.3985	0.9958	0.5683	0.9	len	1500.15
198	0	956	846	0.1897	0	0.577	1	0.1897	1	0.3188	0.95	len	1500.15
965	195	761	79	0.9243	0.204	0.863	0.8319	0.9243	0.796	0.8757	0	len	500.25
965	195	761	79	0.9243	0.204	0.863	0.8319	0.9243	0.796	0.8757	0.05	len	500.25
965	195	761	79	0.9243	0.204	0.863	0.8319	0.9243	0.796	0.8757	0.1	len	500.25
965	195	761	79	0.9243	0.204	0.863	0.8319	0.9243	0.796	0.8757	0.15	len	500.25
965	195	761	79	0.9243	0.204	0.863	0.8319	0.9243	0.796	0.8757	0.2	len	500.25
963	194	762	81	0.9224	0.2029	0.8625	0.8323	0.9224	0.7971	0.8751	0.25	len	500.25
962	190	766	82	0.9215	0.1987	0.864	0.8351	0.9215	0.8013	0.8761	0.3	len	500.25
957	182	774	87	0.9167	0.1904	0.8655	0.8402	0.9167	0.8096	0.8768	0.35	len	500.25
954	168	788	90	0.9138	0.1757	0.871	0.8503	0.9138	0.8243	0.8809	0.4	len	500.25
932	145	811	112	0.8927	0.1517	0.8715	0.8654	0.8927	0.8483	0.8788	0.45	len	500.25
907	112	844	137	0.8688	0.1172	0.8755	0.8901	0.8688	0.8828	0.8793	0.5	len	500.25
882	81	875	162	0.8448	0.0847	0.8785	0.9159	0.8448	0.9153	0.8789	0.55	len	500.25
840	63	893	204	0.8046	0.0659	0.8665	0.9302	0.8046	0.9341	0.8629	0.6	len	500.25
802	38	918	242	0.7682	0.0397	0.86	0.9548	0.7682	0.9603	0.8514	0.65	len	500.25
739	22	934	305	0.7079	0.023	0.8365	0.9711	0.7079	0.977	0.8188	0.7	len	500.25
665	12	944	379	0.637	0.0126	0.8045	0.9823	0.637	0.9874	0.7728	0.75	len	500.25
591	7	949	453	0.5661	0.0073	0.77	0.9883	0.5661	0.9927	0.7199	0.8	len	500.25
478	4	952	566	0.4579	0.0042	0.715	0.9917	0.4579	0.9958	0.6265	0.85	len	500.25
338	2	954	706	0.3238	0.0021	0.646	0.9941	0.3238	0.9979	0.4884	0.9	len	500.25
174	0	956	870	0.1667	0	0.565	1	0.1667	1	0.2857	0.95	len	500.25
