# Supplementary material for: scMaSigPro: differential expression analysis along single-cell trajectories
Source: Bioinformatics. 2024 Jul 8;40(7):btae443. doi: 10.1093/bioinformatics/btae443 (PMC11269465; doi:10.1093/bioinformatics/btae443)
Supplement: btae443_Supplementary_Data [file btae443_supplementary_data.zip › Additional_Table_2_Mechanistic_Analysis_Results.xlsx]

## Sheet: All_Clusters_rep1
cluster

## Sheet: Gene_list_GO_input_rep1
gene.list

## Sheet: GO_BP_Results_rep1
ID

## Sheet: All_Clusters_rep2
cluster

## Sheet: Gene_list_GO_input_rep2
gene.list

## Sheet: GO_BP_Results_rep2
ID

## Sheet: All_Clusters_rep3
cluster

## Sheet: Gene_list_GO_input_rep3
gene.list

## Sheet: GO_BP_Results_rep3
ID
